# Supplementary material for: Characterization and In Vitro Fungicide Sensitivity of Two Fusarium spp. Associated with Stem Rot of Dragon Fruit in Guizhou, China
Source: J Fungi (Basel). 2023 Dec 8;9(12):1178. doi: 10.3390/jof9121178 (PMC10744873; doi:10.3390/jof9121178)
Supplement: Supplementary file 1 [file jof-09-01178-s001.zip]

Archive with 1 entries (1 files):
- jof-2711376-supplementary.xlsx
